# Supplementary material for: Impact of Telemedicine Modality on Quality Metrics in Diverse Settings: Implementation Science–Informed Retrospective Cohort Study
Source: J Med Internet Res. 2023 Jul 26;25:e47670. doi: 10.2196/47670 (PMC10413089; doi:10.2196/47670)
Supplement: Multimedia Appendix 1 [file jmir_v25i1e47670_app1.xlsx]

## Sheet: Provider Name
Date of Visit	Patient Name	Scheduled Visit Type (in-person, video, or phone)	Completed Visit Type (in-person, video, phone, or no-show)	Facilitators	Barriers
